# Supplementary material for: Isoquercitrin Attenuates Osteogenic Injury in MC3T3 Osteoblastic Cells and the Zebrafish Model via the Keap1-Nrf2-ARE Pathway
Source: Molecules. 2022 May 27;27(11):3459. doi: 10.3390/molecules27113459 (PMC9182080; doi:10.3390/molecules27113459)
Supplement: Supplementary file 1 [file molecules-27-03459-s001.zip]

Archive with 1 entries (1 files):
- molecules-1691787-supplementary.pdf
